# Supplementary material for: Transcriptome Analysis of the Cerebellum of Mice Fed a Manganese-Deficient Diet
Source: Front Genet. 2020 Dec 3;11:558725. doi: 10.3389/fgene.2020.558725 (PMC7780674; doi:10.3389/fgene.2020.558725)
Supplement: Supplementary file 1 [file Data_Sheet_1.xlsx]

## Sheet: Up genes
Supplementary Data S1: Full list of significantly differentially expressed genes in the mouse Mn-deficient cerebellum
Row.names	baseMean	log2FoldChange	lfcSE	stat	pvalue	padj	symbol	entrezid	FPKM_0ppm_rep1	FPKM_0ppm_rep2	FPKM_0ppm_rep3	FPKM_35ppm_rep1	FPKM_35ppm_rep2	FPKM_35ppm_rep3
ENSMUSG00000021268	36583.8	0.343957	0.0297931	11.5448	7.84e-31	5.6e-27	Meg3	17263	412.58	421	407.18	324.4	342.28	343.1
ENSMUSG00000020108	1151.23	0.424633	0.0635882	6.67786	2.42e-11	5.78e-08	Ddit4	74747	53.38	52.86	43.91	35.04	34.33	32.82
ENSMUSG00000020893	1649.24	0.360546	0.0536671	6.71819	1.84e-11	5.78e-08	Per1	18626	24.8	26.16	23.57	18.62	17.67	18.89
ENSMUSG00000048546	1298.09	0.386627	0.0608655	6.35216	2.12e-10	3.79e-07	Tob2	57259	24.54	28.5	26.47	17.01	18.75	18.99
ENSMUSG00000022508	1106.18	0.430344	0.0690141	6.2356	4.5e-10	5.36e-07	Bcl6	12053	25.69	20.77	21.13	13.2	16.68	14.32
ENSMUSG00000022462	4291.37	0.248677	0.0408723	6.08426	1.17e-09	1.19e-06	Slc38a2	67760	60.5	56.52	55.42	48.5	47.17	47.58
ENSMUSG00000019970	1550.59	0.393796	0.0653472	6.02621	1.68e-09	1.5e-06	Sgk1	20393	46.8	44.29	47.74	33.05	40.14	31.25
ENSMUSG00000050271	1278.88	0.319165	0.0574247	5.55798	2.73e-08	1.77e-05	Prag1	244418	17.68	18.3	17.48	14.54	13.33	12.86
ENSMUSG00000056158	2212.06	0.3063	0.0564918	5.42202	5.89e-08	3.51e-05	Car10	72605	46.12	47.99	46.58	40.11	34.54	34.82
ENSMUSG00000015202	1027.62	0.311506	0.0613496	5.07755	3.82e-07	0.000210193	Cnksr3	215748	21	21.32	18.97	16.3	15.5	14.79
ENSMUSG00000066392	4271.91	0.192332	0.0381314	5.04391	4.56e-07	0.000232847	Nrxn3	18191	46.54	46.75	48.25	39.11	39.36	38.25
ENSMUSG00000051331	1326.16	0.284533	0.0574556	4.95223	7.34e-07	0.000349575	Cacna1c	12288	9.07	7.78	9.12	6.46	6.02	7.19
ENSMUSG00000026034	2825.24	0.236978	0.0503421	4.70734	2.51e-06	0.000747352	Clk1	12747	99.98	99.72	89.72	85.12	79.97	76.22
ENSMUSG00000027582	1896.09	0.257704	0.0546449	4.71598	2.41e-06	0.000747352	Zgpat	229007	43.28	44.28	37.44	35.35	32.27	35.12
ENSMUSG00000030092	1095.1	0.291257	0.0611636	4.76194	1.92e-06	0.000747352	Cntn6	53870	20.44	19.78	20.73	16.63	14.63	16.75
ENSMUSG00000062098	8214.27	0.161462	0.034078	4.73803	2.16e-06	0.000747352	Btbd3	228662	103.22	103.03	106.67	92.96	91.17	94.25
ENSMUSG00000048271	2269.78	0.243097	0.0518256	4.69067	2.72e-06	0.000778469	Rbm33	381626	19.66	22.48	21.11	16.84	15.54	16.59
ENSMUSG00000004110	3975.09	0.244924	0.0526517	4.65177	3.29e-06	0.00090463	Cacna1e	12290	18.35	23.58	21.16	18.67	15.22	19.23
ENSMUSG00000092341	33370.9	0.153127	0.0333162	4.59617	4.3e-06	0.00109841	Malat1	72289	458.7	461.26	499.27	407.71	408.12	424.42
ENSMUSG00000027692	2792.92	0.226768	0.0495269	4.57868	4.68e-06	0.00115319	Tnik	665113	35.41	36.04	41.15	35.61	29.48	31.85
ENSMUSG00000010608	3235.7	0.210176	0.0468534	4.48582	7.26e-06	0.00162225	Rbm25	67039	67.48	61.74	64.72	55.02	58.53	61
ENSMUSG00000029068	3465.81	0.20632	0.0459356	4.4915	7.07e-06	0.00162225	Ccnl2	56036	76.6	66.69	65.44	60.06	56.36	63.42
ENSMUSG00000032064	3148.77	0.191115	0.0425465	4.4919	7.06e-06	0.00162225	Dixdc1	330938	48.55	57.31	46.96	42.47	37.56	40.3
ENSMUSG00000027677	3086.68	0.232245	0.0528263	4.3964	1.1e-05	0.00224747	Ttc14	67120	30.54	30.01	33.31	23.79	22.24	27.95
ENSMUSG00000035954	1894.4	0.226051	0.0513458	4.40251	1.07e-05	0.00224747	Dock4	238130	14.46	15.07	15.89	12.16	12.02	12.88
ENSMUSG00000022601	1008.08	0.271047	0.0630644	4.29794	1.72e-05	0.00332994	Zbtb11	271377	14.83	15.02	12.74	11.89	10.9	11.06
ENSMUSG00000060882	4027.37	0.197166	0.0460503	4.28154	1.86e-05	0.00349078	Kcnd2	16508	49.98	47.03	50.38	44.85	41.69	39.79
ENSMUSG00000035597	1524.5	0.226518	0.0531038	4.26556	1.99e-05	0.00356273	Prpf39	328110	28.03	27.2	27.09	22.62	22.09	23.5
ENSMUSG00000028385	1395.3	0.237748	0.0559102	4.25233	2.12e-05	0.00368787	Snx30	209131	12.41	12.35	12.13	9.68	9.81	10.53
ENSMUSG00000002265	7997.4	0.190375	0.0453036	4.2022	2.64e-05	0.00449813	Peg3	18616	66.98	64.67	67.16	58.2	51.87	61.31
ENSMUSG00000030655	7907.77	0.188414	0.0453951	4.15055	3.32e-05	0.00538753	Smg1	233789	41.3	37.61	40.05	32.84	31.26	33.67
ENSMUSG00000029817	1554.96	0.231064	0.0559371	4.13078	3.62e-05	0.00549772	Tra2a	101214	48.07	48.81	45.99	42.43	37.59	41.57
ENSMUSG00000045967	2816.85	0.21232	0.0517943	4.09929	4.14e-05	0.00595441	Gpr158	241263	24.14	23.15	26.65	21.9	20.12	20.19
ENSMUSG00000007850	5483.42	0.159538	0.0396956	4.01903	5.84e-05	0.00803173	Hnrnph1	59013	170.2	173.46	180.37	159.82	138.62	157.66
ENSMUSG00000020163	1444.52	0.258586	0.0647531	3.99342	6.51e-05	0.00878238	Uqcr11	66594	395.56	460.92	374.49	324.4	332.79	311.92
ENSMUSG00000029385	1275.27	0.271843	0.0682003	3.98595	6.72e-05	0.00889558	Ccng2	12452	32.15	33.74	25.11	27.2	22.69	20.35
ENSMUSG00000049550	3227.75	0.170213	0.042929	3.96499	7.34e-05	0.00936768	Clip1	56430	52.32	50.62	51.32	46.14	44.81	42.82
ENSMUSG00000032193	506.14	0.28891	0.0730042	3.95745	7.58e-05	0.00949864	Ldlr	16835	7.68	7.92	7.68	6.23	5.68	4.66
ENSMUSG00000038538	1737.36	0.199285	0.0510842	3.9011	9.58e-05	0.0112192	Ubn2	320538	10.77	12.84	11.17	9.18	9.69	10.3
ENSMUSG00000035284	2115.39	0.223269	0.0579782	3.85091	0.000117679	0.0133501	Vps13c	320528	17.26	19.63	16.91	15.21	12.54	16.35
ENSMUSG00000026207	2861.85	0.208456	0.0543588	3.83482	0.000125654	0.0138161	Speg	11790	47.36	55.58	53.41	48.84	40.11	41.11
ENSMUSG00000040865	946.582	0.244005	0.0638691	3.8204	0.000133238	0.0143271	Ino80d	227195	5.08	4.23	4.7	3.49	3.32	3.93
ENSMUSG00000042625	1909.06	0.204651	0.0535957	3.81842	0.00013431	0.0143271	Safb2	224902	67.52	77.13	63.68	56.77	54.25	54.57
ENSMUSG00000052707	2641.57	0.174832	0.0460914	3.79315	0.000148749	0.0151873	Tnrc6a	233833	29.1	44.5	36.95	32.11	31.21	32.28
ENSMUSG00000044349	21145.9	0.156299	0.0414294	3.77266	0.000161517	0.0160328	Snhg11	319317	246.66	234.93	231.65	221.19	190.96	219.56
ENSMUSG00000040651	1470.39	0.216636	0.0582518	3.71897	0.000200039	0.01932	Tasor	218850	15.84	14.11	14.53	10.69	13.88	11.47
ENSMUSG00000028842	1519.98	0.217757	0.0586563	3.71242	0.000205286	0.01939	Ago3	214150	5.87	6.34	7.26	6	4.91	5.57
ENSMUSG00000052917	771.39	0.245446	0.0661346	3.71131	0.00020619	0.01939	Senp7	66315	12.95	13.97	16.02	9.75	11.2	11.24
ENSMUSG00000056073	1734.22	0.196363	0.0530876	3.69884	0.000216585	0.0201031	Grik2	14806	20.78	21.67	22.02	17.54	18.26	17.84
ENSMUSG00000022185	2888.8	0.169255	0.0460139	3.67835	0.000234752	0.0208001	Acin1	56215	91.23	97.35	91.65	82.78	73.18	80.54
ENSMUSG00000022416	1483.65	0.20894	0.0568193	3.67728	0.000235736	0.0208001	Cacna1i	239556	12.07	12.98	10.34	10.27	8.9	9.54
ENSMUSG00000033863	2899.41	0.168608	0.0458027	3.68118	0.000232154	0.0208001	Klf9	16601	56.33	57.28	56.79	47.83	51.66	49.77
ENSMUSG00000071054	2651.17	0.163414	0.0443698	3.68299	0.000230516	0.0208001	Safb	224903	71.49	85.27	69.92	67.85	62.05	64.53
ENSMUSG00000021313	3070.49	0.174032	0.0476704	3.65074	0.00026149	0.0220143	Ryr2	20191	28.36	26.95	29.67	24.09	22.38	23.37
ENSMUSG00000022507	1223.16	0.205548	0.0561799	3.65875	0.000253452	0.0220143	1810013L24Rik	69053	31.31	30.14	28.88	26.73	25.44	28.57
ENSMUSG00000030846	2537.9	0.173668	0.0475748	3.65041	0.000261818	0.0220143	Tial1	21843	64.95	63.77	66.14	52.57	56.21	59.35
ENSMUSG00000069495	965.261	0.228793	0.0626541	3.65168	0.000260533	0.0220143	Epc2	227867	18.31	19.46	20.33	15.3	16.34	15.85
ENSMUSG00000028701	1860.74	0.213182	0.0588682	3.62135	0.000293066	0.0240752	Lurap1	68075	19.34	20.26	22.01	18.55	15.34	17.44
ENSMUSG00000020719	23689.4	0.15071	0.0416848	3.61547	0.000299805	0.024349	Ddx5	13207	496.56	458.02	459.27	436.14	377.09	424.76
ENSMUSG00000020661	2447.72	0.17608	0.0488868	3.60179	0.000316028	0.0249302	Dnmt3a	13435	15.74	17.51	17.83	15.26	13.21	14.86
ENSMUSG00000028572	1702.25	0.201589	0.055987	3.60065	0.000317426	0.0249302	Hook1	77963	30.13	26.07	32.5	26.49	25.6	26.78
ENSMUSG00000062075	817.597	0.231625	0.0647326	3.57818	0.000346001	0.026879	Lmnb2	16907	17.01	17.65	15.93	14.29	13.86	12.15
ENSMUSG00000032010	1333.42	0.204133	0.0571324	3.57299	0.000352929	0.0269444	Usp2	53376	31.54	37.71	33.89	30.54	28.64	26.37
ENSMUSG00000059436	1540.41	0.206827	0.0579266	3.57049	0.000356308	0.0269444	Max	17187	58.24	59.2	64.3	50.49	60.3	46.53
ENSMUSG00000020620	701.882	0.243925	0.0684106	3.5656	0.000363031	0.0270269	Abca8b	27404	6.15	5.93	6.24	5.34	4.21	5.08
ENSMUSG00000026024	4268.81	0.158479	0.0445875	3.55435	0.000378919	0.0275194	Als2	74018	44.16	41.24	42.35	39.52	34.49	36.59
ENSMUSG00000018666	841.56	0.224878	0.0639033	3.51904	0.000433114	0.0306482	Cbx1	12412	33.98	31.71	30.41	27.9	23.48	26
ENSMUSG00000034832	1699.79	0.203115	0.0582074	3.4895	0.000483929	0.033579	Tet3	194388	9.44	9.64	10.79	8.84	8.27	7.77
ENSMUSG00000028180	3807.73	0.145566	0.0422137	3.44831	0.000564104	0.0380344	Zranb2	53861	90.08	86.37	90.32	80.65	77.58	83.88
ENSMUSG00000034701	6204.63	0.16417	0.0477493	3.43816	0.000585676	0.0387576	Neurod1	18012	149.91	145.33	146.93	140.86	129.98	117.23
ENSMUSG00000038485	3016.86	0.153171	0.044524	3.4402	0.000581294	0.0387576	Socs7	192157	32.49	30.57	29.78	26.28	27.29	29.85
ENSMUSG00000020263	6993.06	0.146299	0.0425893	3.43511	0.00059231	0.0388371	Appl2	216190	217.84	211.11	193.44	214.83	193.41	184.06
ENSMUSG00000063511	8436.62	0.159123	0.0465766	3.41637	0.000634615	0.0402431	Snrnp70	20637	261.47	254.47	222.69	214.43	191.63	212.48
ENSMUSG00000022974	2625.22	0.165728	0.0487411	3.40016	0.000673465	0.0408434	Paxbp1	67367	80.81	76.67	82.52	72.52	62.85	72.09
ENSMUSG00000025025	1891.06	0.187811	0.0553164	3.39521	0.000685772	0.0408434	Mxi1	17859	23.89	25.41	21.49	21.01	19.47	19.83
ENSMUSG00000048154	3295.55	0.157033	0.0460841	3.40752	0.000655559	0.0408434	Kmt2d	381022	21.97	20.7	18.29	18.66	17.31	16
ENSMUSG00000057469	846.359	0.208759	0.0614736	3.39592	0.000683987	0.0408434	E2f6	50496	24.09	24.59	23.5	20.55	19.52	20.07
ENSMUSG00000021458	848.09	0.211628	0.0624969	3.38622	0.000708635	0.0418563	Aopep	72061	43.65	47.4	58.86	38.51	41.11	33.65
ENSMUSG00000034160	5898.03	0.135751	0.0403296	3.36605	0.000762529	0.0439499	Ogt	108155	90.59	90.92	82.12	78.64	76.99	80.42
ENSMUSG00000024383	1046.71	0.202946	0.0604378	3.35793	0.000785277	0.044899	Map3k2	26405	6.07	5.66	6.31	4.9	5.14	5.08
ENSMUSG00000024096	1403.62	0.191067	0.0569707	3.35378	0.000797147	0.045216	Ralbp1	19765	23.56	25.33	22.67	19.73	19.62	21.52
ENSMUSG00000021134	5235.65	0.148712	0.0444574	3.34504	0.000822705	0.0459365	Srsf5	20384	237.72	220.99	225.1	209.53	191.03	208.75
ENSMUSG00000020300	3412.67	0.158298	0.0474052	3.33926	0.000840014	0.0462804	Cpeb4	67579	37.42	38.53	41.65	34.35	32.81	36.13
ENSMUSG00000038126	939.838	0.210698	0.0633145	3.3278	0.00087535	0.0474833	Mphosph9	269702	11.72	11.79	9.81	11.93	7.63	13.62
ENSMUSG00000020863	5222.55	0.134787	0.040622	3.31807	0.000906406	0.0487074	Luc7l3	67684	108.18	98.49	99.13	91.51	84.55	90.86
ENSMUSG00000022687	1280.32	0.201545	0.0607939	3.31522	0.000915721	0.0488407	Boc	117606	20.17	18.55	16.5	15.51	15.58	15.16
ENSMUSG00000034584	1606.7	0.19885	0.0601488	3.30597	0.00094648	0.0493759	Exph5	320051	17.02	18.61	18.35	15.57	13.2	16.12

## Sheet: Down genes
Supplementary Data S1: Full list of significantly differentially expressed genes in the mouse Mn-deficient cerebellum
Row.names	baseMean	log2FoldChange	lfcSE	stat	pvalue	padj (data sorted by <0.05)	symbol	entrezid	FPKM_0ppm_rep1	FPKM_0ppm_rep2	FPKM_0ppm_rep3	FPKM_35ppm_rep1	FPKM_35ppm_rep2	FPKM_35ppm_rep3
ENSMUSG00000058488	1880.91	-0.396125	0.0633922	-6.2488	4.14e-10	5.36e-07	Kl	16591	17.87	15.67	19.47	24.65	27.77	23.01
ENSMUSG00000031425	29515.7	-0.216911	0.0369288	-5.87378	4.26e-09	3.38e-06	Plp1	18823	521.06	513.5	547.57	607.7	640.57	604.92
ENSMUSG00000016559	7263.19	-0.219989	0.0383007	-5.74375	9.26e-09	6.62e-06	H3f3b	15081	229.19	211.85	222.8	251.01	263.78	262.19
ENSMUSG00000026193	1187.36	-0.312012	0.0650199	-4.79872	1.6e-06	0.000713288	Fn1	14268	11.62	7.92	8.18	12.14	11.56	10.22
ENSMUSG00000046844	1973.19	-0.243845	0.0510209	-4.77933	1.76e-06	0.000739439	Vat1l	270097	40.71	38.76	35.7	44.89	38.67	44.49
ENSMUSG00000020681	1262.53	-0.289157	0.0614047	-4.70904	2.49e-06	0.000747352	Ace	11421	16.31	13.42	14.45	17.88	19.28	17.26
ENSMUSG00000025666	3149	-0.231223	0.0489502	-4.72363	2.32e-06	0.000747352	Tmem47	192216	43.44	43.02	47.08	51.18	53.78	51.87
ENSMUSG00000060961	9733.13	-0.168306	0.0354146	-4.75244	2.01e-06	0.000747352	Slc4a4	54403	70.68	73.97	77.13	84.71	81.06	85.1
ENSMUSG00000045817	518.158	-0.321209	0.0694537	-4.62479	3.75e-06	0.000992589	Zfp36l2	12193	7.19	7.71	7.23	9.81	10.16	10.4
ENSMUSG00000058135	3003.41	-0.18828	0.0427102	-4.4083	1.04e-05	0.00224747	Gstm1	14862	145.27	147.96	152.31	169.96	168.79	172.06
ENSMUSG00000063659	12844.8	-0.171917	0.0394324	-4.35978	1.3e-05	0.00258466	Zbtb18	30928	197.12	198.63	210.38	222.7	222.87	229.01
ENSMUSG00000074738	1365.48	-0.241255	0.056507	-4.26947	1.96e-05	0.00356273	Fndc10	230991	36.17	36.9	34.57	43.47	41.43	46.45
ENSMUSG00000027195	1685.1	-0.217614	0.052052	-4.18071	2.91e-05	0.0048301	Hsd17b12	56348	51.31	51.45	51.16	58.41	62.09	62.52
ENSMUSG00000006651	12027.7	-0.148327	0.0358878	-4.13307	3.58e-05	0.00549772	Aplp1	11803	291.64	308.11	308.52	327.47	345.57	334.95
ENSMUSG00000032554	9598.75	-0.152824	0.0369289	-4.13834	3.5e-05	0.00549772	Trf	22041	367.83	345.72	403.44	406.4	438.92	387.66
ENSMUSG00000048583	3149.18	-0.222084	0.0540466	-4.10911	3.97e-05	0.00591384	Igf2	16002	66.5	66.19	70.17	71.74	95.27	82.97
ENSMUSG00000037742	25291.3	-0.124559	0.0303944	-4.09809	4.17e-05	0.00595441	Eef1a1	13627	870.58	857.86	895.33	961.56	989.09	946.05
ENSMUSG00000005873	4901.63	-0.154489	0.0381447	-4.05007	5.12e-05	0.00717539	Reep5	13476	98.25	97.18	94.86	109.14	109.69	106.08
ENSMUSG00000052397	799.222	-0.270873	0.0682007	-3.9717	7.14e-05	0.0092731	Ezr	22350	15.83	15.66	13.28	18.83	20.94	18.39
ENSMUSG00000022548	4243.51	-0.191122	0.0489095	-3.90766	9.32e-05	0.0112192	Apod	11815	249.76	222.5	232.73	255.93	283.7	287.88
ENSMUSG00000033208	9443.76	-0.151897	0.0389213	-3.90266	9.51e-05	0.0112192	S100b	20203	410.16	386.2	391.96	430.33	462.77	434.19
ENSMUSG00000056966	1750.55	-0.206885	0.0529326	-3.90847	9.29e-05	0.0112192	Gjc3	118446	26.68	27.16	27.31	32.24	32.59	29.8
ENSMUSG00000034739	605.191	-0.267606	0.0692407	-3.86487	0.000111149	0.0128126	Mfrp	259172	8.61	6.62	7.12	10.55	11.1	9.87
ENSMUSG00000025203	32738.4	-0.113025	0.0294297	-3.84051	0.000122781	0.0137112	Scd2	20250	331.14	334.14	341.13	359.92	356.62	373.65
ENSMUSG00000001995	1176.59	-0.253915	0.0668993	-3.79548	0.000147358	0.0151873	Sipa1l2	244668	8.36	8.97	9.83	10.08	11.78	12.75
ENSMUSG00000005672	5848.7	-0.152074	0.0400636	-3.79581	0.000147162	0.0151873	Kit	16590	66.3	63.58	64.82	68.2	74.42	72.8
ENSMUSG00000020331	3333.22	-0.203194	0.0537524	-3.78019	0.000156711	0.0157749	Hcn2	15166	51.31	60.67	60.67	65.15	70.27	67.77
ENSMUSG00000000149	2351.8	-0.177224	0.0475845	-3.7244	0.000195779	0.0191676	Gna12	14673	37.44	40.02	37.58	43.08	44.04	44.68
ENSMUSG00000062825	10356.9	-0.132191	0.036454	-3.62624	0.000287578	0.0238991	Actg1	11465	332.37	312.52	327.46	365.84	361.68	345.09
ENSMUSG00000024661	19990.7	-0.123352	0.0341756	-3.60937	0.000306946	0.0246488	Fth1	14319	1650.48	1691.45	1673.61	1773.73	1896.96	1797.49
ENSMUSG00000045333	710.617	-0.243423	0.068202	-3.56914	0.000358153	0.0269444	Zfp423	94187	7.45	8.56	8.04	9.9	11.72	10.79
ENSMUSG00000039835	1046.04	-0.225466	0.0634445	-3.55375	0.000379775	0.0275194	Nhsl1	215819	7.79	9.9	8.82	10.81	10.24	11.06
ENSMUSG00000045193	1641.12	-0.189266	0.0532727	-3.55277	0.000381198	0.0275194	Cirbp	12696	104.45	98.81	99.21	112.62	115.54	114.87
ENSMUSG00000063297	5904.27	-0.134073	0.0380458	-3.52399	0.000425107	0.0303824	Luzp2	233271	68.2	66.33	69.88	74.02	74.72	76.17
ENSMUSG00000022037	9180.14	-0.133603	0.038101	-3.50654	0.000453973	0.0318092	Clu	12759	349.19	327.18	329.56	368.92	377.09	349.34
ENSMUSG00000005125	1995.4	-0.189147	0.0547438	-3.45513	0.000550029	0.0377986	Ndrg1	17988	37.5	38.62	39.86	44.59	48.96	42.34
ENSMUSG00000116165	2732.94	-0.161894	0.046925	-3.45005	0.000560473	0.0380344	Pdxp	57028	80.75	84.6	76.71	93.27	91.12	89.33
ENSMUSG00000017754	2365.34	-0.159791	0.0465559	-3.43223	0.000598643	0.0388955	Pltp	18830	82.88	79.53	80.9	90.37	93.01	88.83
ENSMUSG00000031320	2446.93	-0.160366	0.0469128	-3.41838	0.000629962	0.0402431	Rps4x	20102	173.19	168.57	173.57	193.22	199.81	189.11
ENSMUSG00000049521	1192.3	-0.195039	0.0571016	-3.41566	0.000636276	0.0402431	Cdc42ep1	104445	26.77	26.44	25.43	30.36	29.88	32.2
ENSMUSG00000026579	601.593	-0.248833	0.0731574	-3.40133	0.000670578	0.0408434	F5	14067	4.23	3.54	4.3	5.36	5.98	4.52
ENSMUSG00000032666	1666.29	-0.181388	0.0534088	-3.39622	0.000683243	0.0408434	1700025G04Rik	69399	10.39	12.63	9.64	12.28	10.25	13.06
ENSMUSG00000034730	4387.12	-0.161137	0.0473308	-3.40449	0.000662875	0.0408434	Adgrb1	107831	78.44	80.59	68.15	79.51	92.87	84.81
ENSMUSG00000030310	15575.6	-0.116104	0.0343765	-3.37741	0.000731716	0.0428654	Slc6a1	232333	214.59	221.4	208.11	226.34	230.12	242.89
ENSMUSG00000031775	1031.37	-0.200373	0.0594344	-3.37132	0.000748078	0.0434676	Pllp	67801	36.95	36.8	36.93	46.94	44.12	47.39
ENSMUSG00000035824	533.812	-0.235248	0.070232	-3.34958	0.000809329	0.0455455	Tk2	57813	13.41	12.51	12.01	15.46	16.61	15.71
ENSMUSG00000030701	7323.57	-0.132744	0.0397595	-3.33867	0.000841815	0.0462804	Plekhb1	27276	240.53	280.46	257.65	268.14	291.1	290.56
ENSMUSG00000022949	1255.4	-0.202368	0.0608208	-3.32728	0.000876984	0.0474833	Clic6	209195	19.97	17.55	19.82	24.11	24.04	20.1
ENSMUSG00000032181	6070.02	-0.120196	0.0362857	-3.31249	0.000924691	0.0489538	Scg3	20255	171.86	183.85	179.64	190.97	189.44	182.23
ENSMUSG00000026385	4591.32	-0.159313	0.0481538	-3.30841	0.000938274	0.0493077	Dbi	13167	734.33	671.27	729.11	815.3	844.5	750.7
